# Supplementary material for: The Rare Actinobacterium Crossiella sp. Is a Potential Source of New Bioactive Compounds with Activity against Bacteria and Fungi
Source: Microorganisms. 2022 Aug 5;10(8):1575. doi: 10.3390/microorganisms10081575 (PMC9415966; doi:10.3390/microorganisms10081575)
Supplement: Supplementary file 1 [file microorganisms-10-01575-s001.zip]

Archive with 1 entries (1 files):
- microorganisms-1826917-supplementary.pdf
